# Supplementary material for: Klebicin E, a pore-forming bacteriocin of Klebsiella pneumoniae, exploits the porin OmpC and the Ton system for translocation
Source: J Biol Chem. 2024 Jan 30;300(3):105694. doi: 10.1016/j.jbc.2024.105694 (PMC10906532; doi:10.1016/j.jbc.2024.105694)
Supplement: Supporting File S2 [file mmc2.xlsx]

## Sheet: Plasmids
Table S3. Plasmids used in this study
Plasmid	Description	Usage	Source
pET28a	T7/lac promoter, kanamycin resistance, IPTG-inducible	protein expression	Sangon Biotech
pCold	protein expression plasmid, IPTG-inducible	protein expression	Takara
pRE112	suicide plasmid；sacB mobRP4 R6K ori Cmr	gene knockout	Addgene
pBAD24	protein expression plasmid, Ara-inducible	protein expression	LMAI Bio
pIAPB01	pET28a carrying Colicin E1 gene	protein expression	this study
pIAPB02	pET28a carrying RCADS005_3499 gene	protein expression	this study
pIAPB03	pET28a carrying RCADS016_3976 gene	protein expression	this study
pIAPB04	pET28a carrying RCADS017_0360 gene	protein expression	this study
pIAPB05	pET28a carrying RCADS034_0058 gene	protein expression	this study
pIAPB06	pET28a carrying Kp005_1315 gene	protein expression	this study
pIAPB07	pET28a carrying Kp006_4991(KlebE) gene	protein expression	this study
pIAPB08	pET28a carrying Colicin E1&immunity gene	protein expression	this study
pIAPB09	pET28a carrying Kp006_4991&4990(KlebE&immunity) gene	protein expression	this study
pDKle01	pRE112-ΔKp006_4991	gene knockout	this study
pDKle02	pRE112-ΔompA	gene knockout	this study
pDKle03	pRE112-ΔompC	gene knockout	this study
pDKle04	pRE112-ΔompF	gene knockout	this study
pDKle05	pRE112-ΔompX	gene knockout	this study
pDKle06	pRE112-ΔfhuA	gene knockout	this study
pDKle07	pRE112-Δfiu	gene knockout	this study
pDKle08	pRE112-ΔfcuA	gene knockout	this study
pDKle09	pRE112-ΔtolC	gene knockout	this study
pDKle10	pRE112-ΔbtuB	gene knockout	this study
pDKle11	pRE112-ΔTol-Pal	gene knockout	this study
pDKle12	pRE112-ΔtonB	gene knockout	this study
pDKle13	pRE112-ΔexbB	gene knockout	this study
pDKle14	pRE112-ΔexbD	gene knockout	this study
pDKle15	pRE112-ΔexbBΔexbD	gene knockout	this study
pDKle16	pRE112-ΔexbBΔexbDΔtolQΔtolR	gene knockout	this study
pCKle01	pET28a carrying Kp006_4990(KlebE-immunity) gene	gene compensate	this study
pKS01	pET28a carrying KlebEΔ2-5 gene	protein expression	this study
pKS02	pET28a carrying KlebEΔ2-10 gene	protein expression	this study
pKS03	pET28a carrying KlebEΔ2-15 gene	protein expression	this study
pKS04	pET28a carrying KlebEΔ2-30 gene	protein expression	this study
pKS05	pET28a carrying KlebEΔ150-159 gene	protein expression	this study
pKM01	pET28a carrying P2A-KlebE gene	protein expression	this study
pKM02	pET28a carrying E3A-KlebE gene	protein expression	this study
pKM03	pET28a carrying E4A-KlebE gene	protein expression	this study
pKM04	pET28a carrying T5A-KlebE gene	protein expression	this study
pKM05	pET28a carrying L6G-KlebE gene	protein expression	this study
pKM06	pET28a carrying T7A-KlebE gene	protein expression	this study
pKM07	pET28a carrying V8A-KlebE gene	protein expression	this study
pKM08	pET28a carrying V9A-KlebE gene	protein expression	this study
pKM09	pET28a carrying G10A-KlebE gene	protein expression	this study
pKM10	pET28a carrying G11A-KlebE gene	protein expression	this study
pKM11	pET28a carrying G12A-KlebE gene	protein expression	this study
pKM12	pET28a carrying E3A,E4A,T5A,T7A-KlebE gene	protein expression	this study
pKM13	pET28a carrying G91,K92,F93A-KlebE gene	protein expression	this study
pKM14	pET28a carrying M155,K156,P157A-KlebE gene	protein expression	this study
pKM15	pET28a carrying G91A-KlebE gene	protein expression	this study
pKM16	pET28a carrying K92A-KlebE gene	protein expression	this study
pKM17	pET28a carrying F93A-KlebE gene	protein expression	this study
pKM18	pET28a carrying S107A-KlebE gene	protein expression	this study
pKM19	pET28a carrying L108A-KlebE gene	protein expression	this study
pKM20	pET28a carrying G109A-KlebE gene	protein expression	this study
pKM21	pET28a carrying F129A-KlebE gene	protein expression	this study
pKM22	pET28a carrying G130A-KlebE gene	protein expression	this study
pKM23	pET28a carrying K131A-KlebE gene	protein expression	this study
pKM24	pET28a carrying E132A-KlebE gene	protein expression	this study
pKM25	pET28a carrying V150A-KlebE gene	protein expression	this study
pKM26	pET28a carrying D151A-KlebE gene	protein expression	this study
pKM27	pET28a carrying G152A-KlebE gene	protein expression	this study
pKM28	pET28a carrying G153A-KlebE gene	protein expression	this study
pKM29	pET28a carrying A154G-KlebE gene	protein expression	this study
pKM30	pET28a carrying M155A-KlebE gene	protein expression	this study
pKM31	pET28a carrying K156A-KlebE gene	protein expression	this study
pKM32	pET28a carrying P157A-KlebE gene	protein expression	this study
pKM33	pET28a carrying E158A-KlebE gene	protein expression	this study
pKM34	pET28a carrying H159A-KlebE gene	protein expression	this study
pKM35	pET28a carrying S160A-KlebE gene	protein expression	this study
pKM36	pET28a carrying M161A-KlebE gene	protein expression	this study
pPD02	pCold carrying tonB gene	protein expression	this study
pPD03	pET28a carrying ompCkp002 gene	protein expression	this study
pCM01	pBAD24 carrying ompCkp002 gene	protein expression	this study
pCM02	pBAD24 carrying ompCkp003 gene	protein expression	this study
pCM03	pBAD24 carrying Mutations in loop 1-ompCkp002 gene	protein expression	this study
pCM04	pBAD24 carrying Mutations in loop 2-ompCkp002 gene	protein expression	this study
pCM05	pBAD24 carrying Mutations in loop 3-ompCkp002 gene	protein expression	this study
pCM06	pBAD24 carrying T86V-ompCkp002 gene	protein expression	this study
pCM07	pBAD24 carrying S88G-ompCkp002 gene	protein expression	this study
pCM08	pBAD24 carrying S89T-ompCkp002 gene	protein expression	this study
pCM09	pBAD24 carrying S90D-ompCkp002 gene	protein expression	this study
pCM10	pBAD24 carrying D91K-ompCkp002 gene	protein expression	this study
pCM11	pBAD24 carrying A93S-ompCkp002 gene	protein expression	this study
