# Supplementary material for: Klebicin E, a pore-forming bacteriocin of Klebsiella pneumoniae, exploits the porin OmpC and the Ton system for translocation
Source: J Biol Chem. 2024 Jan 30;300(3):105694. doi: 10.1016/j.jbc.2024.105694 (PMC10906532; doi:10.1016/j.jbc.2024.105694)
Supplement: Supporting File S3 [file mmc3.xlsx]

## Sheet: Primers
Table S4. Primers list in this study
Name	Primer sequence
16s-F	AGAGTTTGATCCTGGCTCAG
16s-R	TACGGCTACCTTGTTACGACT
pET28a-ColicinE1-F	CAGCAAATGGGTCGCGGATCGAGGATTTTATAATGGAAAC
pET28a-ColicinE1-R	CTCGAGTGCGGCCGCAAGCTTTAAATCCCCAATACCTC
pET28a-RCADS005_3499-F	CAGCAAATGGGTCGCGGATCGGAAGAAAATCCATGAGTA
pET28a-RCADS005_3499-R	CTCGAGTGCGGCCGCAAGCTTTAGCGTCTCTTCGCCCACT
pET28a-RCADS016_3976-F	CAGCAAATGGGTCGCGGATCAAAGGACTAATCATGCACC
pET28a-RCADS016_3976-R	CTCGAGTGCGGCCGCAAGCTTTAGTTGCTCCAGAAGTTC
pET28a-RCADS017_0360-F	CAGCAAATGGGTCGCGGATCAGGATGAAAGTTATGACC
pET28a-RCADS017_0360-R	CTCGAGTGCGGCCGCAAGCTGGAAAGATTCGCATCCTTAA
pET28a-RCADS034_0058-F	CAGCAAATGGGTCGCGGATCTCTCCTACAGCTATGTCGCCA
pET28a-RCADS034_0058-R	CTCGAGTGCGGCCGCAAGCTGCAACTAACGCGAAGATCTTC
pET28a-Kp005_1315-F	CAGCAAATGGGTCGCGGATCAAGGAAAATGGAAATGGTTGATC
pET28a-Kp005_1315-R	CTCGAGTGCGGCCGCAAGCTCACCTCAAAGATATTTTTTGATGTTACG
pET28a-Kp006_4991(KlebE)-F	TAAGAAGGAGATATACCATGCCTGAAGAAACATTGACTGT
pET28a-Kp006_4991(KlebE)-R	GTGGTGGTGGTGGTGGTGTTTAAATAAGCCAAGCACTGC
pET28a-ColicinE1&imutations in loop unity-F1	CAGCAAATGGGTCGCGGATCGAGGATTTTATAATGGAAAC
pET28a-ColicinE1&imutations in loop unity-R1	AAATTAAACCTCTTAAATCCCCAATACCTC
pET28a-ColicinE1&imutations in loop unity-F2	GGGGATTTAAGAGGTTTAATTTATGAGTTTAAG
pET28a-ColicinE1&imutations in loop unity-R2	CTCGAGTGCGGCCGCAAGCTGGTATTGGGGATTTAATTATTC
pET28a-Kp006_4991&4990(KlebE&imutations in loop unity)-F	TAAGAAGGAGATATACCATGCCTGAAGAAACATTGACTGT
pET28a-Kp006_4991&4990(KlebE&imutations in loop unity)-R	GTGGTGGTGGTGGTGGTGTCTCCGCTTTTGAAAAAAAGGCAG
pClod-TonB-F	AAGGTAGGCATATGGAGCTCACCCTTGATTTACCTCGCC
pClod-TonB-R	TATCTAGACTGCAGGTCGACTCACTTATCGTCGTCATCCTTGTAATC
pET28a-OmpC-F	TAAGAAGGAGATATACCATGAAAGTTAAAGTACTGTCCCTCCTGG
pET28a-OmpC-R	CTCGAGTGCGGCCGCAAGCTTTACTTATCGTCGTCATCCTTGTAATCGAACTGGTAAACCAGGCCCA
D4991-Kp006-F1	TAAGTGAACTGCATGTAGCCGTAAGTATTATAGCCTCTG
D4991-Kp006-R1	GCTGGCTTGACTTACGTTTAGTGTAAAGCGGAGGT
D4991-Kp006-F2	CGCTTTACACTAAACGTAAGTCAAGCCAGCCATAAT
D4991-Kp006-R2	GAATAAGTGATAGGGGAACATGGTATGCACTCCGTTTA
DompA-Kp002-F1	TAAGTGAACTGCATGGATTGAGCAGCATATGAATCCG
DompA-Kp002-R1	TGATAATGAGGCGCACCGATAAAAAAACCCGCTTC
DompA-Kp002-F2	GGGTTTTTTTATCGGTGCGCCTCATTATCATCCAA
DompA-Kp002-R2	GAATAAGTGATAGGGGCACGGGTAATTATAGTGTGGT
DfcuA-Kp002-F1	TAAGTGAACTGCATGCTGCTGCTTAATATGGCCGA
DfcuA-Kp002-R1	GTCGCAAGTTGCGTGAATTTGCCCCATGGATGAGGA
DfcuA-Kp002-F2	TCCATGGGGCAAATTCACGCAACTTGCGACAATC
DfcuA-Kp002-R2	GAATAAGTGATAGGGGAACATCACCCAGTAGTTCC
Dfiu-Kp002-F1	TAAGTGAACTGCATGGATCGCAAAGGAACAGCGTC
Dfiu-Kp002-R1	GACGAATAACGTCGCCGCCCCACCTTTTAGAGAGA
Dfiu-Kp002-F2	CTAAAAGGTGGGGCGGCGACGTTATTCGTCGTCTG
Dfiu-Kp002-R2	GAATAAGTGATAGGGGCTGACCATCGAAGAGACGA
DexbB-Kp002-F1	TAAGTGAACTGCATGCTTCGCTTTGACGGTCTCTT
DexbB-Kp002-R1	TCGTGGAGATAGAGCTCGGCTATGGCGATGCGTCTTA
DexbB-Kp002-F2	CATCGCCATAGCCGAGCTCTATCTCCACGACGATA
DexbB-Kp002-R2	GAATAAGTGATAGGGCTTCCTGCAGCGAGAAATG
DexbD-Kp002-F1	TAAGTGAACTGCATGGTTAGCGGATCGGTAATCGCAT
DexbD-Kp002-R1	GTAGGTTGATCGGCTCCTCCCCCTTTCCACTTTTC
DexbD-Kp002-F2	GTGGAAAGGGGGAGGAGCCGATCAACCTACCCGTAA
DexbD-Kp002-R2	GAATAAGTGATAGGGGAAGGCATCAAGGAACGAACC
DfhuA-Kp002-F1	TAAGTGAACTGCATGGAAATGATGCAACAGCAGCAG
DfhuA-Kp002-R1	AACCTGATAGAGGGCGGGTATATCTCTGATGAAAGTG
DfhuA-Kp002-F2	ATCAGAGATATACCCGCCCTCTATCAGGTTATCGCTA
DfhuA-Kp002-R2	GAATAAGTGATAGGGCGCAATCGCCTCTTCTACTTTC
DompF-Kp002-F1	TAAGTGAACTGCATGCAGGAATACCATCGATGCCCAG
DompF-Kp002-R1	GGCACGTGTTCATATTCTGCAGTACACCCCTTCGT
DompF-Kp002-F2	GGGGTGTACTGCAGAATATGAACACGTGCCACTGCC
DompF-Kp002-R2	GAATAAGTGATAGGGGACCTTTACCCGCACATCTTG
DompX-Kp002-F1	TAAGTGAACTGCATGGCGACTAAAATCACCAGTATC
DompX-Kp002-R1	ATATCACCGGAGTGACCACCTCAAATGTGTTTC
DompX-Kp002-F2	ACACATTTGAGGTGGTCACTCCGGTGATATGAAAA
DompX-Kp002-R2	GAATAAGTGATAGGGCCTATTTTTCCGATCATGGT
DtolC-Kp002-F1	ACGCCTGAATAAGTGCACCGGGTCAAAGGGTAGCAA
DtolC-Kp002-R1	ATGGCGTGTGTTAACTTGCATTCCTTGTTGTGAAGC
DtolC-Kp002-F2	CAACAAGGAATGCAAGTTAACACACGCCATACCACTGG
DtolC-Kp002-R2	CGGCAGGTATATGTGGTCAGTGTACTGACCGTAGG
DtonB-Kp002-F1	ACGCCTGAATAAGTGCCGTTAACAGCTTGCATGTAA
DtonB-Kp002-R1	TAATAATCGCGCAGGCTCCGCAGCATCATCAAAATT
DtonB-Kp002-F2	GATGATGCTGCGGAGCCTGCGCGATTATTAGCAAA
DtonB-Kp002-R2	CGGCAGGTATATGTGGCGTTTGCCATAAAACGTCGAT
DompC-Kp002-F1	ACGCCTGAATAAGTGGAGAGGTCGACAAACAGATC
DompC-Kp002-R1	ATAACAAACAGAGGGGTTGCAAGCTGCATAACAAAAAGG
DompC-Kp002-F2	TATGCAGCTTGCAACCCCTCTGTTTGTTATATGCCT
DompC-Kp002-R2	CGGCAGGTATATGTGTCCGGTTGAAATAGGGGTAAAC
DbtuB-Kp002-F1	TAAGTGAACTGCATGCAACAATGCCGTTCGCCGTTAAAC
DbtuB-Kp002-R1	TTCTGTTTCGGATGCATGGCTACCAATCTGCAGGAC
DbtuB-Kp002-F2	CAGATTGGTAGCCATGCATCCGAAACAGAAAAAGG
DbtuB-Kp002-R2	GAATAAGTGATAGGGTGCGCTTCGTATTGTTCGGT
Dtol+pal-Kp002-F1	ACGCCTGAATAAGTGTACAACGCTGTTTCGATGGC
Dtol+pal-Kp002-R1	GCTCATGCAATTCTCTCACTGCTTAAACTCCGCGAC
Dtol+pal-Kp002-F2	GAGTTTAAGCAGTGAGAGAATTGCATGAGCAGTAAC
Dtol+pal-Kp002-R2	CGGCAGGTATATGTGCGGCATTATAATCGGTGTTC
DexbBexbD-Kp002-F1	TAAGTGAACTGCATGGTTAGCGGATCGGTAATCGCAT
DexbBexbD-Kp002-R1	TCGTGGAGATAGAGCCCTCCCCCTTTCCACTTTTC
DexbBexbD-Kp002-F2	GTGGAAAGGGGGAGGGCTCTATCTCCACGACGATA
DexbBexbD-Kp002-R2	GAATAAGTGATAGGGCTTCCTGCAGCGAGAAATG
DtolQtolR-Kp002-F1	TAAGTGAACTGCATGAATACAACGCTGTTTCGATGGC
DtolQtolR-Kp002-R1	ACCTACCTGAAGCGATCACTGCTTAAACTCCGCGACAAT
DtolQtolR-Kp002-F2	GAGTTTAAGCAGTGATCGCTTCAGGTAGGTGCGTC
DtolQtolR-Kp002-R2	GAATAAGTGATAGGGCTGTTTCAGCCGTTCCTGTTC
pET28a-KlebE-F1	TAAGAAGGAGATATACCATGCCTGAAGAAACATTGACTGT
pET28a-KlebE-R2	GTGGTGGTGGTGGTGGTGTTTAAATAAGCCAAGCACTGC
KlebED2-5-F	TAAGAAGGAGATATACCATGTTGACTGTCGTAGGTGGTGGTAAT
KlebED2-10-F	TAAGAAGGAGATATACCATGGGTGGTAATAACAGCTGTAATG
KlebED2-15-F	TAAGAAGGAGATATACCATGTGTAATGTTAGCTGGGGT
KlebED2-30-F	TAAGAAGGAGATATACCATGGGCTATTCTGGTAAATACG
KlebED150-159-R1	CTGATCCTTCATGCTATAAGCTGTAGTAAAAGAGTC
KlebED150-159-F2	TTTACTACAGCTTATAGCATGAAGGATCAGGCTATT
P2A-KlebE-F	TAAGAAGGAGATATACCATGGCAGAAGAAACATTGACTGT
E3A-KlebE-F	TAAGAAGGAGATATACCATGCCTGCAGAAACATTGACTGTCGT
E4A-KlebE-F	TAAGAAGGAGATATACCATGCCTGAAGCAACATTGACTGTCGT
T5A-KlebE-F	TAAGAAGGAGATATACCATGCCTGAAGAAGCATTGACTGTCGTA
L6G-KlebE-F	TAAGAAGGAGATATACCATGCCTGAAGAAACAGGGACTGTCGTAGGT
T7A-KlebE-F	TAAGAAGGAGATATACCATGCCTGAAGAAACATTGGCAGTCGTAGGT
V8A-KlebE-F	TAAGAAGGAGATATACCATGCCTGAAGAAACATTGACTGCAGTAGGTGGTGGTAATAAC
V9A-KlebE-F	TAAGAAGGAGATATACCATGCCTGAAGAAACATTGACTGTCGCAGGTGGTGGTAATAAC
G10A-KlebE-F	TAAGAAGGAGATATACCATGCCTGAAGAAACATTGACTGTCGTAGCAGGTGGTAATAAC
G11A-KlebE-F	TAAGAAGGAGATATACCATGCCTGAAGAAACATTGACTGTCGTAGGTGCAGGTAATAAC
G12A-KlebE-F	TAAGAAGGAGATATACCATGCCTGAAGAAACATTGACTGTCGTAGGTGGTGCAAATAAC
E3A,E4A,T5A,T7A-KlebE-F	TAAGAAGGAGATATACCATGCCTGCAGCAGCATTGGCAGTCGTAGGTGGTGGTAATAAC
G91A-KlebE-R1	TTAGCCTTGAACTTTGCTGCTTTATCTCTG
G91A-KlebE-F2	CAGAGATAAAGCAGCAAAGTTCAAGGCTAA
K92A-KlebE-R1	GAATATTAGCCTTGAATGCTCCTGCTTTATCTCTG
K92A-KlebE-F2	CAGAGATAAAGCAGGAGCATTCAAGGCTAATATTC
F93A-KlebE-R1	TCTGAATATTAGCCTTTGCCTTTCCTGCTTTATC
F93A-KlebE-F2	GATAAAGCAGGAAAGGCAAAGGCTAATATTCAGA
S107A-KlebE-R1	AGGGCTACCTAATGCACCTGTACCGCTTGTTTTCC
S107A-KlebE-F2	GTACAGGTGCATTAGGTAGCCCTGTAGTTG
L108A-KlebE-R1	AGGGCTACCTGCAGAACCTGTACCGCTTGTTT
L108A-KlebE-F2	TACAGGTTCTGCAGGTAGCCCTGTAGTTGGGA
G109A-KlebE-R1	ACTACAGGGCTTGCTAAAGAACCTGTACCGCTT
G109A-KlebE-F2	GGTTCTTTAGCAAGCCCTGTAGTTGGGAAATCT
F129A-KlebE-R1	CTTTTCCTGCGCTAACCGAATAAGTATCTAC
F129A-KlebE-F2	TCGGTTAGCGCAGGAAAAGAAAAATACAATGTCCTG
G130A-KlebE-R1	TTGTATTTTTCTTTTGCGAAGCTAACCGAATAAGTATCTAC
G130A-KlebE-F2	GTTAGCTTCGCAAAAGAAAAATACAATGTCCTGTATAACCG
K131A-KlebE-R1	GGACATTGTATTTTTCTGCTCCGAAGCTAACCGAATAAGT
K131A-KlebE-F2	TAGCTTCGGAGCAGAAAAATACAATGTCCTGTATAACCG
E132A-KlebE-R1	GGACATTGTATTTTGCTTTTCCGAAGCTAACCGAATAAG
E132A-KlebE-F2	CGGAAAAGCAAAATACAATGTCCTGTATAACCG
V150A-KlebE-F2	TTACTACAGCTTATGCAGATGGCGGCGCAA
V150A-KlebE-R1	TTGCGCCGCCATCTGCATAAGCTGTAGTAA
D151A-KlebE-R1	TTTATTTGCGCCGCCTGCGACATAAGCTGTAG
D151A-KlebE-F2	CTACAGCTTATGTCGCAGGCGGCGCAAATAAA
G152A-KlebE-R1	CAGGTTTATTTGCGCCTGCATCGACATAAGCTG
G152A-KlebE-F2	CAGCTTATGTCGATGCAGGCGCAAATAAACCTG
G153A-KlebE-R1	GCTCAGGTTTATTTGCTGCGCCATCGACATAAG
G153A-KlebE-F2	CTTATGTCGATGGCGCAGCAAATAAACCTGAGC
A154G-KlebE-R1	TATGCTCAGGTTTATTTCCGCCGCCATCGACATAA
A154G-KlebE-F2	TTATGTCGATGGCGGCGGAAATAAACCTGAGCATA
M155A-KlebE-R1	TATGCTCAGGTTTTGCTGCGCCGCCATCGACATAA
M155A-KlebE-F2	TTATGTCGATGGCGGCGCAGCAAAACCTGAGCATA
K156A-KlebE-R1	TTCATGCTATGCTCAGGTGCATTTGCGCCGCCATCGA
K156A-KlebE-F2	TCGATGGCGGCGCAAATGCACCTGAGCATAGCATGAA
P157A-KlebE-R1	TCCTTCATGCTATGCTCTGCTTTATTTGCGCCGCCAT
P157A-KlebE-F2	ATGGCGGCGCAAATAAAGCAGAGCATAGCATGAAGGA
E158A-KlebE-R1	TGATCCTTCATGCTATGTGCAGGTTTATTTGCGCCG
E158A-KlebE-F2	CGGCGCAAATAAACCTGCACATAGCATGAAGGATCA
H159A-KlebE-R1	TAGCCTGATCCTTCATGCTTGCCTCAGGTTTATTTGC
H159A-KlebE-F2	GCAAATAAACCTGAGGCAAGCATGAAGGATCAGGCTA
S160A-KlebE-F2	CCTGAGCATGCAATGAAGGATCAGGCTATT
S160A-KlebE-R1	GATCCTTCATTGCATGCTCAGGTTTATTTGCGC
M161A-KlebE-F2	CTGAGCATAGCGCAAAGGATCAGGCTATTG
M161A-KlebE-R1	CCTGATCCTTTGCGCTATGCTCAGGTTTATTTG
G91,K92,F93A-KlebE-R1	CTGAATATTAGCCTTTGCTGCTGCTGCTTTATCTCTGTTAGC
G91,K92,F93A-KlebE-F2	AACAGAGATAAAGCAGCAGCAGCAAAGGCTAATATTCAGAAC
M155,K156,P157A-KlebE-R1	TTCATGCTATGCTCTGCTGCTGCTGCGCCGCCATCGACATA
M155,K156,P157A-KlebE-F2	TTATGTCGATGGCGGCGCAGCAGCAGCAGAGCATAGCATGAA
OmpC-pBAD24-F	TGGGCTAGCAGGAGGAATTCACCATGAAAGTTAAAGTACTGTCCCTCC
OmpC-pBAD24-R	CCGCCAAAACAGCCAAGCTTGCTTAGAACTGGTAAACCAGGCCCA
mutations in loop 1-OmpC-R1	TGCGAATGCCAGACGAGTCCAGGACTGCTTGTCAG
mutations in loop 1-OmpC-F2	AAGCAGTCCTGGACTCGTCTGGCATTCGCAGGCCTGAAATTT
mutations in loop 2-OmpC-R1	GTCGTAAACAACGCCGTAGTTACGACCGTAGTCGA
mutations in loop 2-OmpC-F2	TACGGTCGTAACTACGGCGTTGTTTACGACGTGAC
mutations in loop 2-OmpC-R2	CTGCTCGTCGGTACGTTTAGAGTGGGAGTAAGCGA
mutations in loop 2-OmpC-F3	TTACTCCCACTCTAAACGTACCGACGAGCAGAATAGT
mutations in loop 3-OmpC-R1	CTGGTCATCAGTACGTTTGGAGTGAGAGTACGCGAAA
mutations in loop 3-OmpC-F2	TACTCTCACTCCAAACGTACTGATGACCAGAACAA
T86V-OmpC-R1	TGGAGCTTTCAACGTTGTTCGCCT
T86V-OmpC-F2	AGGCGAACAACGTTGAAAGCTCCA
S88G-OmpC-R1	GATCGCTGGAACCTTCAGTGTTGTT
S88G-OmpC-F2	AACAACACTGAAGGTTCCAGCGATC
S89T-OmpC-R1	ATGCCTGATCGCTAGTGCTTTCAGTGTT
S89T-OmpC-F2	AACACTGAAAGCACTAGCGATCAGGCAT
S90D-OmpC-R1	ATGCCTGATCGTCGGAGCTTTCAGT
S90D-OmpC-F2	ACTGAAAGCTCCGACGATCAGGCAT
D91K-OmpC-R1	TCCATGCCTGCTTGCTGGAGCTTT
D91K-OmpC-F2	AAAGCTCCAGCAAGCAGGCATGGA
A93S-OmpC-R1	AGACGAGTCCAGGACTGATCGCTGGA
A93S-OmpC-F2	TCCAGCGATCAGTCCTGGACTCGTCT
